# Supplementary material for: A case of modular phenotypic plasticity in the depth gradient for the gorgonian coral Antillogorgia bipinnata (Cnidaria: Octocorallia)
Source: BMC Evol Biol. 2017 Feb 17;17:55. doi: 10.1186/s12862-017-0900-8 (PMC5316182; doi:10.1186/s12862-017-0900-8)
Supplement: Additional file 1: — Raw data of the reciprocal transplant for two locations and two depths in Antillogorgia bipinnata (Cnidaria: Octocorallia). Growth data for each branch in the two times are in the same row. Photo_Code description follows the next example for 3459_AJ: 3459 unique number; A is the replicate (A or B); J (June) or O (October). (XLS 223 kb) [file 12862_2017_900_MOESM1_ESM.xls]

## Sheet: Raw_data
ADDITIONAL FILE 1: RAW DATA OF THE RECIPROCAL TRANSPLANT FOR TWO LOCATIONS AND TWO DEPTHS IN Antillogorgia bipinnata (Cnidaria: Octocorallia)
Photo_Code description follows a naming protocol, using 3459_AJ as an example: 3459 is a unique numeric identifier; A is the replicate (A or B); J (June) or O (October).
Title of paper: A CASE OF MODULAR PHENOTYPIC PLASTICITY IN THE DEPTH GRADIENT FOR THE GORGONIAN CORAL Antillogorgia bipinnata (Cnidaria: Octocorallia)
Iván Calixto-Botía & Juan A. Sánchez
1. Department of Animal Ecology and Systematics. Justus Liebig Universität. Heinrich-Buff-Ring 26-32 IFZ D-35392, Giessen, Germany. 2. Laboratory of Biología Molecular Marina-Biommar, Department of Biological Sciences-Faculty of Sciences, Universidad de los Andes, Carrera 1E No 18A – 10, P.O.Box 4976, Bogotá, Colombia. 3. Marine Sciences, International Giessen Graduate Centre for the Life Science…
					START					END
Colony code	Morphotype	Native Depth	Target site	Photo_Code	Main branch longitude	Secondary branches longitude	Internodal longitude (mean)	Internodal longitude	Photo_Code	Main branch longitude	Secondary branches longitude	Number of new branches	Internodal longitude in new branches)	Internodal longitude in new branches (mean)	Comments
CK1	Bushy	2.75	CKSa	3459_AJ	24623	23036	1.54	2028	4178_AO	37446	26976	0
						13309		1212			10968
						22185		1890			25355
						29225		1580			34282
						13715		1042			6577
						24203		0.743			12936
						25746		1212			12100
						35062		2661			19631
CK1	Bushy	2.75	CKSb	3460_BJ	35243	3631	1553	1068	4179_BO	55544	16077	5	3884	6726
						12603		1011			13431		6750
						10728		0.523			14784		6042
						11869		1790			29504		7382
						7246		1585			22878		9573
						18605		1857			25589
						12406		2289			14322
						12195		1121			12703
						22883		2004			28427
						30366		0.714			21584
								1646
								2943
								2002
								1252
								2170
								0.879
CK1	Bushy	2.75	CKDa	3450_AJ	27312	24530	1727	0.348	4139_AO	29540	18386	0
						24876		1513			20292
						26361		1613			3570
						59916		2211			45270
						25365		1060			31497
						34156		1663			20746
						23114		1098			15469
						33886		0.516			22769
						55842		1098			23326
						30853		1553			2991
								2025
								2415
								1289
								1063
								2447
								1964
								4138
								3065
CK1	Bushy	2.75	CKDb	3451_BJ	29120	24540	1314	1450	4140_BO	31757	20635	0
						30003		0.400			23937
						33234		1088			26618
						36436		1125			34878
						26378		1487			38275
						21875		1849			17981
						32309		1746			35509
						24824		0.945			39789
						27389		1849			26178
						33993		1966			41194
								0.484
								1318
								1378
CK2	Bushy	3	CKSa	3467_AJ	17707	16806	1575	0.671	4181_BO	25893	15603	0
						29817		1970			30435
						17400		1030			17147
						20100		1500			19733
						22316		1925			20809
						19839		0.986			21569
						28595		2283			25925
						18585		1687			15233
						21047		2120			22218
								1020
CK2	Bushy	3	CKSb	3468_BJ	21629	5978	0.958	0.700	4183_BO	25442	7181	1	0.891	0.891
						24065		0.994			27248
						19316		1538			19540
						17330		0.926			10956
						7509		1366			6658
						5506		0.678			6301
						20131		0.782			22009
						14643		0.973			15281
						22699		1643			26822
						8531		0.722			11241
						12030		0.702			14158
						13079		0.384			12422
						16585		0.990			17251
CK2	Bushy	3	CKDa	1_AJ	26921	26961	2505	5723	4128_AO	27610	28648	0
						31450		3654			31554
						23179		1568			27167
						27525		2130			40025
						45089		2816			23352
						27612		1876			27925
						23715		1455			25517
						32500		1818			29062
								1508
CK2	Bushy	3	CKDb	1_BJ	18365	10925	2034	1631	4127_BO	23449	11489	0
						3284		1810			3562
						25288		2832			26003
						19020		2640			18568
						55958		2670			58233
						21728		1881			22288
						21517		1799			22999
						51495		2052			39226
								2485
								4512
								1254
								1896
								0.861
								1828
								1600
								1614
								1216
CK3	Bushy	2.75	CKSa	3476_AJ	21326	30245	1365	2099	4187_AO						Dead
						25354		1290
						49465		1142
						37780		0.742
						22799		3366
						9894		0.553
						34468		0.792
						27326		0.896
						24902		1089
								2128
								0.892
								1385
CK3	Bushy	2.75	CKSb	3447_BJ	24293	4806	3.73	1165	4188_BO	35543	12511	24	4551	2864
						34664		2395			33803		3804
						29625		3182			32430		1975
						31561		2771			25613		2197
						48948		7427			48249		2274
						45850		5478			50058		6387
						5836					10782		2942
						13775					24959		2885
													4355
													4134
													4501
													2804
													3795
													1895
													1441
													2651
													1895
													2429
													2812
													2006
													1415
													2228
													1055
													2293
CK3	Bushy	2.75	CKDa	3436_AJ	22466	18337	3053	1452							Data loss
						19700		5199
						34477		2291
						27971		2278
						24582		2497
						21139		6072
						15322		2279
						61704		2353
						6362
						8584
						10622
						20364
CK3	Bushy	2.75	CKDb	3436_BJ	13811	35184	4159	4557	4134_BO	15024	37861	2	3085	2945
						27957		2944			24797		2806
						34295		4319			31270
						46785		3574			45672
						11544		3788			11626
						20076		1783			19801
						23010		2330			29453
						30248		2084			27041
						52989		2379			46652
						9771		8451			9965
								13036
								4144
								3755
								2145
								3103
CK5	Bushy	2.5	CKSa	3492_AJ	23699	48089	1388	0.765	4197_AO	30224	32545	18	14608	8896
						57455		0.153			45042		8052
						57523		0.917			47085		12866
						57942		0.410			39462		15193
						51616		1221			37006		4083
						16673		1062			15928		3210
						30379		0.828			22123		4257
						51285		0.778			49523
						51974		0.509			53919
						42329		1352			56869
								0.610
								1308
								0.712
								4504
								2591
								1622
								1300
								4338
CK5	Bushy	2.5	CKSb	3493_BJ	13723	26516	2082	3302	4195_BO	24878	34808	0
						20799		3346			27337
						38535		2368			38388
						38864		0.760			36825
						44111		1495			43561
						43117		1277			41802
						34554		1588			32008
						50463		3086			45634
						18695		1893			39481
								1704
CK5	Bushy	2.5	CKDa	3417_AJ	34992	27162	1070	2402	4111_AO	34993	28527	0
						53667		1674			52285
						41766		0.695			47541
						38206		0.514			39535
						27423		1323			39952
						39635		0.257			44115
						37023		1311			44136
						37089		0.545			39503
						31047		0.655			48656
								0.438
								0.979
								1272
								1209
								1019
								1333
								1495
CK5	Bushy	2.5	CKDb	3418_BJ	26161	48224	1226	2248	4117_BO	54384	52866	4	3339	10313
						63084		0.555			57991		4670
						36441		1201			38448		12013
						36333		1821			48642		21230
						49846		0.555			56952
						52056		0.497			68414
						44274		1543			44568
						28553		1024			35177
						19561		1391			22159
						45211		1510			54192
								1143
CK6	Bushy	2.5	CKSa	3499_AJ	17210	36377	2196	2804	4200_AO	21793	36412	0
						26500		1665			24257
						14737		2322			14820
						30023		2561			30567
						15822		4142			14461
						4064		0.713			7361
						23190		2956			19537
						10840		1735			8418
						55450		0.868			52254
						18481					17885
CK6	Bushy	2.5	CKSb	3500_BJ	16972	38882	1787	1281	4199_BO	26053	36475	0
						27783		1638			24336
						31966		1565			30994
						35365		2348			32297
						22169		1926			19569
						13662		1572			11323
						38603		2349			35854
						52328		1494			45828
						13161		1565			13487
						7295		2135			6843
CK6	Bushy	2.5	CKDa	3408_AJ	16368	31026	1437	1234	4108_AO	17672	39814	0			Dead
						26177		1234			40115
						8658		0.827			3327
						47677		1936			4101
						18292		1163			8180
								1727
								1809
								1236
								1977
								1223
CK6	Bushy	2.5	CKDb	3409_BJ	20356	24190	1937	1882	4109_BO	21096	7495	0
						13607		2427			14893
						23721		1410			7394
						31912		1062			5756
						14493		2050			9404
						8512		2653			3715
						16123		1833			18303
						18020		1443			2290
								1619
								2170
								2759
								1934
CK7	Bushy	2.5	CKSa	3507_AJ	24533	28428	1604	1303	4206_AO	35017	29361	0
						27415		1322			29267
						27877		0.758			28167
						19398		1886			20773
						18720		1834			17374
						31246		0.694			29174
						2623		2900			8887
						36503		0.449			33177
						14453		2102			13673
						27949		2790			25315
CK7	Bushy	2.5	CKSb	3508_BJ	23068	37979	1043	2138	4207_BO	40437	34236	9	2781	2560
						18156		1974			16921		3483
						10223		0.581			10048		5896
						32067		0.698			30991		0.985
						35194		0.554			33633		0.428
						44635		2114			44416		1786
						41855		0.659			40467
						24011		1291			25351
						18487		1505			21248
						27780		1256			27916
CK7	Bushy	2.5	CKDa	3401_AJ	46444	31290	1807	1790	4100_AO	52458	30804	0
						37343		0.965			36006
						45045		4299			43501
						36187		1666			36530
						14127		1738			12359
						39429		2702			35922
								0.738
								1809
								1016
								1352
CK7	Bushy	2.5	CKDb	3401(Derecha)_BJ	28276	36094	1500	2041	4099_BO	57731	21919	0
						26355		1514			29733
						29523		1263			37866
						28387		0.677			37044
						25077		0.862			32246
						32164		1928			24203
						31919		1162			38975
						26699		2170			32323
								1618
								1767
CK8	Bushy	2.5	CKSa	3515_AJ	49959	47963	1344	0.758	4209_AO	55313	44282	0
						26162		2095			43708
						49787		1145			46453
						49002		1527			44611
						29972		1705			36432
						46938		0.690			45110
						45442		1456			46151
						35025		1580			37711
						61161		0.444			56450
						48226		0.950			49311
								2033
								1324
								1324
								1394
								2725
								0.888
								1873
								0.628
								1004
CK8	Bushy	2.5	CKSb	3516_BJ	27634	30914	1098	1339	4211_BO	38325	33803	0
						22201		0.515			27135
						24933		1121			27772
						36402		1567			40896
						28205		1052			36958
						10327		0.933			10569
						47578		0.972			45004
						28193		1122			34171
						40787		1095			46049
						36376		1267			38894
CK8	Bushy	2.5	CKDa	3392_AJ	61236	45142	1283	0.877	4097_AO	68460	40194	0
						16553		2149			30388
						13307		1301			14588
						42504		1523			38571
						26292		0.577			30603
						51762		1469			37103
						55755		1585			37953
						47237		1147			42013
						48362		1240			39240
								0.961
CK8	Bushy	2.5	CKDb	3392_BJ	42838	39638	1559	2427	4095_BO	45079	34364	0
						39322		1407			37853
						34610		1242			34458
						32243		1283			37275
						37046		0.759			35976
						35275		0.586			34297
						40843		1552			43680
						25686		1253			25837
								2678
								2406
CK9	Bushy	2.75	CKSa	3525_AJ	38820	16397	1551	2346	4215_AO	46528	19532	2	2217	2338
						43515		2594			44772		2459
						29277		0.930			30671
						47076		1815			37972
						31490		1874			27664
						40466		1064			28772
						36604		1023			24725
						27160		1396			24049
						32825		1321			23266
						20645		1151			25218
CK9	Bushy	2.75	CKSb	3525					4216						Data loss
CK9	Bushy	2.75	CKDa	3380_AJ	68514	47340	1145	1023	3389_AO	69264	44704	0
						36970		1520			42787
						61978		2011			53794
						58864		0.880			61114
						45817		0.691			50661
						52741		0.817			52246
						32160		0.503			35524
						33793		2089			41332
						42492		1220			46305
								0.694
CK9	Bushy	2.75	CKDb	3380_BJ	45647	19301	2428	4080	4091_BO	50581	17362	0
						46713		2514			36368
						44056		0.647			34209
						40949		2046			33900
						49428		3010			37482
						34752		2466			35364
						10283		1054			11518
						8462		4017			7428
						26978		2986			26909
						25794		1461			24498
CK10	Bushy	2.75	CKSa	3531_AJ								0			Data loss
CK10	Bushy	2.75	CKSb	3452_BJ											Data loss
CK10	Bushy	2.75	CKDa	3368_AJ	50030	35052	1248	1366	4084_AO	66125	23206	0
						33097		0.643			24827
						16830		1379			13346
						15835		1391			20645
						24810		1382			27007
						32594		1366			32764
						46750		1565			43463
						38535		1379			35117
						33391		1076			27687
						31262		0.937			43175
CK10	Bushy	2.75	CKDb	3368_AJ											Data loss
CK11	Bushy	2.75	CKSa	3539_AJ	26	16960	0.971	1564	4221_AO	33.5	20326	0
						15848		0.299			18071
						11020		0.418			14077
						8077		1733			8428
						30376		0.538			36634
						19863		0.658			22235
						11939		0.786			14071
						11719		1018			12497
						25099		2451			31862
						16106		0.239			21456
CK11	Bushy	2.75	CKSb	3540_BJ	32	46236	1.76	1294	4222_BO	35.5	41968	0
						15626		1835			28796
						26113		1974			20303
						37768		1458			47030
						16677		1799			19468
						42056		1959			29293
						35158		0.932			43179
						38029		2946			45386
						18062		1118			27882
						26023		2284			22492
CK11	Bushy	2.75	CKDa	3361_AJ	45.5	22238	1355	1451	4082_AO	49.2	20502	0
						44343		1050			39374
						19887		1828			15515
						56175		1384			50174
						9522		1713			30194
						20511		0.578			14653
						39528		1156			35844
						10851		2225			31341
						33290		0.902			18911
						21884		1268			27170
CK11	Bushy	2.75	CKDb	3361_BJ	37.4	40788	1322	1475	4081_BO	40	35592	0
						8424		1808			9785
						22737		1250			17319
						19138		1752			7028
						16256		0.861			8635
						28104		1747			20457
						29113		1236			16329
						31698		1503			34285
						42819		1112			44270
								0.475
CK12	Bushy	2.75	CKSa	3548_AJ	40.87	37358	1.7	0.748	4227_AO	41.7	36444	54	2528	1876
						56619		0.625			52872		2262
						57211		1880			38515		1492
						40658		0.833			42417		2638
						38416		1145			42757		0.942
						44678		2501			47788		1897
						43912		2361			49460		1456
						42757		2249			48310		0.945
						41060		2534			46090		2329
						36934		2343			41899		2465
													1232
													2681
													1375
													0.739
													1673
													0.703
													2369
													2307
													1992
													2105
													1441
													3457
													2122
CK12	Bushy	2.75	CKSb	3548_BJ	43.36	52969	1663	0.945	4228_BO	43.46	60262	22	7330	4339
						54605		0.764			56555		7712
						47056		1927			57890		2604
						35675		3500			41943		2766
						56853		2876			65378		5415
								1309					2580
								1582					6156
								0.563					1844
								2583					2647
								0.586
CK12	Bushy	2.75	CKDa	3351_AJ	50.48	52287	1.08	0.84	4078_AO	51.37	52.07	0
						48465		1.1			32.62
						54768		0.56			41.21
						67901		0.69			66.64
						55943		2.57			61.23
						57750		0.76			59.02
						31530		0.76			45.87
						50499		2.36			56.25
						61191		0.56			58.01
						40464		0.28			77.26
						51396					60.61
CK12	Bushy	2.75	CKDb	3352_BJ	55.83				4076_BO	46323					Data loss
CK13	Deep	8	CKSa	3557_AJ	37.6										Data loss
CK13	Deep	8	CKSb	3557_BJ	33.75	45973	2425	0.850	4232_BO	47.17	51860	127	1139	2261
						43315		2431			46011		2087
						17071		3389			18434		1005
						43801		2533			48281		1274
						48378		2670			53586		0.679
						40133		1405			34881		2356
						37721		2451			34367		2149
						42337		3214			38977		3813
						30810		1814			50174		2572
						35542		1410			43642		4147
								4508					2981
													2655
													3728
													1499
													2398
													1400
													1611
													3106
													2727
													1899
CK13	Deep	8	CKDa	3341_AJ	64.08	43862	2371	2456	4071_AO	70.13	40214	0
						52967		2283			46626
						36040		1333			29224
						47891		1821			34307
						43923		1849			36088
						51554		3520			41414
						44684		1579			43833
						48900		1744			41938
								4713
								2410
CK13	Deep	8	CKDb	3342_BJ	43.67	20195	2500	1599	4073_BO	57.4	9895	0			Dead
						26187		4330			13614
						56365		2410			41906
						44308		1698			36261
						18987		1623			12169
						21063		0.476			16198
						19018		3576			12074
						21738		5278			5143
						17132		2386			3005
						27245		1623			20939
CK15	Deep	8	CKSa												Data loss
CK15	Deep	8	CKSb												Data loss
CK15	Deep	8	CKDa	3324_AJ	41.82				4064_AO	44.9					Dead
CK15	Deep	8	CKDb												Dead
CK16	Deep	8	CKSa	3578_AJ	31.89	56039	3153	4348	4245_AO	60.3	64269	48	1165	2388
						51293		0.971			53891		2981
						53010		3989			62625		1507
						52246		3253			69731		2751
						58531		4078			52027		2513
						42274		1984			46718		1507
						54383		4670			60398		1402
						41642		3844			46562		3731
						37837		2452			38675		2958
						39881		1944			42321		1983
													3148
													2443
													4243
													1526
													1954
CK16	Deep	8	CKSb	3579_BJ	35.47	38364	3442	3934	4247_BO	54.75	37495	43	1677	3355
						33638		4391			32799		3465
						47758		3480			46480		4643
						43422		4939			31890		4864
						58182		1384			55140		10088
						46471		1284			60965		4140
						34895		2750			38477		1597
						31402		2105			30076		2954
						33380		3933			29475		1647
						34943		6225			33276		1165
													2744
													2367
													3866
													2970
													2143
CK16	Deep	8	CKDa	3310_AJ	54.6	54682	2.05	3.14							Dead
						48939		2.05
						35800		1.72
						23717		1.23
						32701		2.71
						37036		2.17
						40286		1.86
						32881		2.84
						49201		0.76
						44737		2.37
								1.72
CK16	Deep	8	CKDb	3311_BJ	38.89	74.24	2.25	3.63							Dead
						64.38		2.35
						52.27		2.37
						43.91		3.26
						51.97		2.32
						57.45		1.03
						45.58		1.97
						50.98		1.17
						22.79		2.81
						40.51		1.61
CK17	Deep	9	CKSa	3586_AJ	36.95	33505	1706	1848	4251_AO	60.99	29720	36	2281	2118
						65735		2381			50117		1768
						58995		1621			45886		0.625
						66257		2197			52491		0.901
						55824		0.924			44147		0.950
						25879		2656			26155		2959
						10213		0.808			24188		1835
						44187		1848			46808		1967
						17589		0.817			28483		2820
						57943		1963			56365		4782
													1685
													1669
													1752
													2833
													2946
CK17	Deep	9	CKSb	3587_BJ	47.04	50221	4328	1952	4250_BO	63.88	37027	8	1897	2174
						36742		1842			29470		1187
						53353		3730			45060		2710
						51938		1987			41782		2682
						54523		3128			44130		2016
						24723		1830			30231		1235
						10888		6146			16096		2329
						36520		15106			42342		3333
						37358		3403			45014
						28230		4155			32940
CK17	Deep	9	CKDa	3300_AJ	45.33	28410	2.03	0.367	4057_AO	70.89	32257	7	3021	4433
						20237		1312			23024		3758
						22626		3716			24136		7769
						18700		0.794			47903		8429
						31466		1319			29766		3113
						50163		4524			49603		4020
						59893		0.931			58392		0.920
						23209		1396			24381
						4578		0.493			6095
						49861		1344			49856
								4475
								2342
								2688
								3116
								1711
CK17	Deep	9	CKDb	3300_BJ	55.7	55942	1863	3121	4056_BO	60.03	48706	0
						44351		2938			46799
						50495		2659			51522
						14965		1525			10529
						37608		2870			39407
						45795		2308			51216
						30565		1286			32658
						24845		1012			26892
						24888		2383			26525
						41196		0.733			30379
								0.667
								2411
								1375
								0.916
								1739
CK18	Deep	8.5	CKSa	3595_AJ	46.67	22754	2932	2302	4255_AO	63.14	22623	0
						26369		4644			24761
						39109		3275			40241
						21896		1967			23859
						30546		5026			29406
						52796		3167			51495
						56697		2607			54242
						45935		3599			11623
						34381		0.760			39585
						57239		1967			36531
CK18	Deep	8.5	CKSb	3595_BJ	21.2	24042	3341	1355	4256_BO	36.77	21765	0
						20567		9134			18914
						18786		3671			20459
						30113		1187			29591
						46739		1506			43983
						39551		4206			34789
						41984		2095			34215
						62420		3571			45141
CK18	Deep	8.5	CKDa	3290_AJ	42.21	47867	2090	0.961	4052_AO	48	9690	0			Dead
						17278		1786			4369
						70228		1250			3356
						17025		2453			9416
						35864		2453			8679
						29518		3459			4947
						51188		2382			28860
						38142		1847			28439
						27901		1937			4621
						47757		2371			29215
CK18	Deep	8.5	CKDb	3290_BJ	37.57	26413	2029	2505	4051_BO	47.8	27465	0
						39687		0.852			46232
						30146		3763			28993
						23157		1847			21205
						45349		1545			27481
						45291		1389			32861
						46512		2694			29227
						51951		1859			29839
								2333
								1502
H1	Bushy	2	CKSa	4188_AJ	33203	1898	1234	1029	4264_AO	42877	11060	0
						24849		1071			21293
						27039		0.895			34188
						47383		1618			59887
						18760		1912			23620
						24281		0.895			25714
						28284		0.895			29234
						34667		1029			36852
						33336		1765			37149
						35873		1395			14114
								1071
H1	Bushy	2	CKSb	4189_BJ	24275	24362	1494	1259	4265_BO	28642	25397	29	14389	4006
						24587		0.966			24940		16192
						22296		1163			24676		6034
						24466		1481			23514		0.666
						25522		1388			21028		0.988
						50382		2778			41453		2571
						42768		1931			35365		3221
						46087		1915			35810		1267
						30573		0.971			26718		4742
						39562		1067			33105		11913
								1513					2791
													1541
													0.971
													4371
													12380
													1702
													1305
													2720
													2465
													1556
													2885
													4962
													3389
													0.802
													2390
													1074
													3509
													1556
													1831
H1	Bushy	2	CKDa	4107_AJ	34385	28908	1573	0.954	4017_AO	34396	27755	0
						32709		0.843			30364
						32808		1396			29264
						22777		1019			10250
						26358		1707			21760
						19782		2150			24005
						28471		1999			32916
						39597		1974			41620
						24988		2113			30799
						30710		1475			31975
								1670
H1	Bushy	2	CKDb	4106_BJ	19911	7069	1350	2056	4018_BO	29565	10735	0
						3974		1537			3492
						11016		1061			16375
						7681		0.786			11659
						9245		1454			10231
						27171		1557			28502
						17059		1267			19967
						14764		1061			11024
						19069		0.904			14457
						8113		1779			9085
								1389
H2	Bushy	2	CKSa	4295_AJ	10.14	33467	1385	3271	4171_AO	10.2	25164	0
						34446		0.915			31106
						14093		0.854			15644
						34563		0.989			31377
						22082		0.642			20497
						21200		1482			16805
						29617		0.868			24840
								1164
								0.722
								2374
								1954
H2	Bushy	2	CKSb	4296_BJ	21528	5246	1334	0.878	4170_BO	21920	5481	0
						23054		0.663			21451
						26418		1205			25736
						25034		1555			24956
						17648		0.937			16613
						28807		1129			26535
						27762		0.520			27816
						24464		1969			25611
						24230		1997			23778
						28071		1462			27369
								2360
H2	Bushy	2	CKDa	4077_AJ	22631	26143	7286	6045	4028_AO	23340	30486	0
						15752		5795			19558
						17219		7166			26613
						17357		8900			21390
						32509		5333			17070
						28310		9894			26303
						25216		8889			24259
						29939		7166			28227
						20553		6238			27584
								6667
								8049
H2	Bushy	2	CKDb	4078_BJ	24002	11212	1648	1871	4027_BO	24351	9668	1	1635	1635
						18604		1530			5993
						47676		1858			34717
						15849		2535			25397
						28771		1672			23704
						33767		0.773			18553
						33811		2407			29085
						35785		1643			27079
								1311
								0.665
								1861
H4	Bushy	2	CKSa	4213_AJ	24866	23543	1880	2122	4280_AO	43166	28418	2	2219	2635
						26482		2239			27841		3050
						15431		1307			30784
						29236		2436			32558
						48263		1154			58086
						16914		2051			20046
						21695		2149			22294
						20109		1182			23207
						23491		2677			18515
						22631		2466			25026
								0.897
H4	Bushy	2	CKSb	4214_BJ	36084	20565	0.975	1474	4282_BO	40254	19231	1	0.759	0.759
						21438		0.595			18255
						32225		0.859			31289
						10705		0.947			10516
						25617		0.925			30020
						28207		1365			31136
						20999		1123			21641
						26703		1872			17072
						22105		0.529			29821
						18295		0.595			18685
								0.440
H4	Bushy	2	CKDa	4156_AJ	32688	28769	1220	2094	4146_AO	33628	26871	0
						14167		1913			22897
						10411		0.928			11963
						10683		0.545			7981
						19955		2043			32153
						10631		1343			13625
						10796		0.432			15161
						26115		1828			17702
						20612		0.835			21704
						26877		0.541			20432
								0.919
H4	Bushy	2	CKDb	4155_BJ	30105	15193	1587	0.943	4143_BO	33783	11594	0
						6511		0.794			24748
						16082		1366			7464
						21570		1856			22978
						16106		2286			19907
						22957		2230			22453
						22070		0.880			12026
						14400		2282			27551
						12231		2328			9982
						31480		0.810			5067
								1677
H5	Bushy	2.75	CKSa	4222_AJ											Data loss
H5	Bushy	2.75	CKSb	4223_BJ											Data loss
H5	Bushy	2.75	CKDa	4122_AJ	21590	55793	1813	2394	4012_AO	30235	46551	0			Dead
						27984		1530			4142
						54517		1624			30136
						35766		1118			2274
						20251		1287			1760
						40904		1820			2369
						40277		2613			42111
						34420		2180			14661
						44459		2099			46686
						30225		1612			24759
								1668
H5	Bushy	2.75	CKDb	4123_BJ	31515	23762	2800	1801	4013_BO	32455	25923	0
						36986		2926			34374
						25336		2852			28775
						29730		5526			28536
						34579		4743			36417
						18402		2650			21646
						17118		1498			16993
						33779		1866			35611
						39773		3005			40659
								2360
								1576
H6	Bushy	2.75	CKSa												Data loss
H6	Bushy	2.75	CKSb												Data loss
H6	Bushy	2.75	CKDa												Data loss
H6	Bushy	2.75	CKDb	4097_BJ	13889	13356	2141	1314	4024_BO	16352	10572	0
						14385		2562			16657
						19872		1773			11861
						14065		2956			12423
						21863		3216			16642
						16825		2196			16202
						15058		0.968			7064
						15715					16692
						11470					12637
						14964					14662
H7	Bushy	2.75	CKSa	4253_AJ	49061	28804	1397	1269	4155_AO	65125	22845	0
						30592		1913			25309
						29700		0.783			22740
						31701		2035			25903
						34391		1016			27725
						35286		1408			28661
						34570		1548			28397
						39740		1016			32449
						36357		1965			31593
						35263		0.989			29794
								1423
H7	Bushy	2.75	CKSb	4252_BJ	33178	34823	1652	1712	4159_BO	48358	28963	0
						30259		2097			34744
						23416		2527			21803
						26824		0.733			26395
						21203		0.959			20815
						48639		0.686			33808
						39878		2261			30563
						20051		1176			30813
						37288		1481			24595
						23685		1988			16617
								2551
H7	Bushy	2.75	CKDa	4029_AJ					4049_AO						Dead
H7	Bushy	2.75	CKDb	4030_BJ	29028	19743	1406	0.778	4045_BO	47659	29996	1	4763	4763
						22559		1287			27814
						30290		1489			23199
						27254		1188			10709
						17723		2091			15368
						22660		1842			30153
						15548		1520			10270
						13726		1025			31572
						6412		1383			15256
						22021		1485			10743
								1379
H8	Bushy	2.75	CKSa	4306_AJ	51185	49541	2594	3336	4174_AO	51318	37142	0
						41098		2717			31267
						45324		2561			37515
						33006		2156			24355
						36245		2415			24625
						35676		2814			25595
						19080		3180			13983
						42069		2924			31432
						30529		1651			23780
								2972
H8	Bushy	2.75	CKSb	4307_BJ	40980	26745	2821	2082	4173_BO	43989	17140	0
						39522		2743			39890
						48643		3026			41901
						48408		5701			41263
						57217		1467			42876
						39035		5269			30783
						44397		2649			33933
						39612		1790			40481
						15788		2504			21144
								2347
H8	Bushy	2.75	CKDa	4021_AJ											Dead
H8	Bushy	2.75	CKDb	4022_BJ											Dead
H9	Bushy	3	CKSa	4230_AJ	38847	3948	3328	3149	4289_AO	39.9	4419	0
						35401		2053			30740
						41907		3426			35004
						37515		3711			31927
						42377		3102			33429
						19389		3144			19857
						22427		3119			22370
						29839		3687			28231
						20080		3835			28353
								2543
								4842
H9	Bushy	3	CKSb	4232_BJ	41103	20799	3221	3311	4288_BO	42913	16264	0
						40742		1822			34571
						37214		2120			32431
						27385		2382			24705
						46991		3681			43340
						37002		3681			25606
						41855		4090			28681
						38344		4470			27933
						29580		1153			25518
						37373		2246			30573
								6475
H9	Bushy	3	CKDa	4141_AJ	53687	26986	2855	3091	4004_AO	55803	29718	0
						31987		3111			29755
						37842		4052			37841
						35396		2924			33858
						5545		2776			6043
						39672		2924			43405
						29907		4002			35096
						21139		1810			21815
						19965		2686			22739
						32783		2296			37028
H9	Bushy	3	CKDb	4142_BJ	38295	33535	2604	3958	4005_BO	49602	40125	0
						43466		4121			50812
						26308		3589			39178
						21907		4044			18380
						26686		0.988			32804
						25086		1733			52004
						27169		1241			34360
						30852		1610			37388
						25895		2593			32041
						40109		2099			47461
								2665
H10	Bushy	3	CKSa	4314_AJ											Data loss
H10	Bushy	3	CKSb	4315_BJ											Data loss
H10	Bushy	3	CKDa	4057_AJ	30338	43608	1907	2398	4038_AO	45276	49504	1	3446	3446
						42184		1677			44181
						36821		1317			36997
						28932		1078			38392
						31057		1681			33365
						38114		1561			54809
						39914		1198			45786
						32891		2156			44622
						40073		2275			55683
						15448		3475			54137
								2159
H10	Bushy	3	CKDb	4056_BJ	39097	25746	1765	1723	4037_BO	49189	27355	1	1987	1987
						23342		1474			17112
						19178		1665			20416
						33811		2220			27846
						28960		1556			33330
						16845		1431			16047
						11867		1292			12178
						41328		1520			44815
						26820		1723			37290
						39044		1477			30631
								3333
H11	Bushy	3	CKSa	4241_AJ	38418	54861	2517	1614	4153_AO	53661	49091	0
						53715		3357			46641
						36524		2032			31496
						48400		2582			42784
						62774		3189			41706
						82990		1783			76958
						64623		4670			58671
						64801		2755			69566
						28339		1449			24086
						23987		2200			21741
								2053
H11	Bushy	3	CKSb	4240_BJ	53754	45956	2192	2562	4151_BO	59181	44828	0
						12642		2764			22207
						63504		2753			44804
						50640		3039			46250
						64656		2603			51975
						56683		2285			55844
						50341		0.941			49811
						41165		2082			42338
						55522		1249			57069
						55610		2740			60258
								1099
H11	Bushy	3	CKDa	4068_AJ	47453	44071	2079	1916	4032_AO	63430	52547	0
						49123		2621			60828
						37625		1032			46170
						55146		1539			52885
						47139		2718			51307
						54714		2718			55674
						51128		1032			53074
						50108		2604			53869
								1474
								2064
								3151
H11	Bushy	3	CKDb	4069_BJ	47647	29391	1487	1146	4031_BO	48500	42269	0
						39193		0.984			38363
						19466		1754			22182
						29383		2592			87825
						46244		1179			68946
						43978		1446			45195
						58733		0.921			34504
						23977		0.878			26654
						60326		1934			30524
						32066		1405			50617
								2120
H13	Deep	8	CKSa	4288_AJ	50364	31092	3935	3826	4168_AO	50850	23373	0
						36818		5398			30589
						40806		4263			33208
						33957		3966			27965
						43860		3673			38592
						49944		4648			42184
						49567		1992			41941
						20490		1977			15242
								1690
								5790
								6058
H13	Deep	8	CKSb	4289_AJ	45.2				4166_AO	49.3					Data loss
H13	Deep	8	CKDa	4040_AJ	55368	48764	2422	3714	4047_AO	61398	53134	0
						21109		1804			22087
						37383		1953			39558
						40765		3379			43652
						45164		1426			45020
						69257		0.531			76251
						41753		4612			43335
						16334		1769			17859
						30917		1238			36303
						41601		3365			51047
								2852
H13	Deep	8	CKDb	4038_BJ	45806	22195	2315	1880	4046_BO	46558	25101	0
						8659		3094			8913
						13676		1235			12744
						8772		1679			3906
						18481		1768			7418
						82858		3787			83192
						81132		1798			68916
						81446		3248			72800
								3054
H14	Deep	8	CKSa	4197_AJ	46369	45664	4107	4248	4273_AO	60181	42230	0
						59572		5050			47414
						49009		1816			47284
						55734		3304			52995
						61927		6516			64838
						44033		4608			29786
						29299		2219			27773
						44901		3776			43964
						40904		4438			38615
						43415		3826			34409
								5381
H14	Deep	8	CKSb	4198_AJ	58759	74740	4214	3869	4270_BO	65816	81654	0
						58358		1783			63005
						57280		4368			92136
						24529		5411			83367
						47205		4330			69743
						57376		4078			58062
						49200		2739			42641
						57182		4328			41291
						54162		5632			28393
						51650		4805			48008
								5012
H14	Deep	8	CKDa	4132_AJ	72372	37976	5606	4886	4008_AO	73185	43437	0
						50231		5024			53775
						55207		6551			54094
						48170		6240			51548
						51362		2928			51545
						47672		2057			37626
						41103		6254			36356
						55540		8014			50467
								3293
								9609
								6807
H14	Deep	8	CKDb	4133_BJ	60013	22784	4182	3145	4009_BO	60268	54624	0
						71192		4069			74916
						42423		1496			48808
						77327		8063			77789
						75634		5288			50576
								6201
								1904
								2782
								3866
								3201
								5990
H15	Deep	8	CKSa	4204_AJ	41965	34975	4565	3995	4276_AO	44088	34008	8	10710	6501
						43898		5737			44669		11043
						39208		4561			36859		8253
						31173		2106			31592		3449
						19070		5538			22345		3856
						31829		7073			23232		8195
						37447		3557			26282		3180
						30682		1618			24406		3317
						18820		6619			16738
						21854		6058			19900
								3353
H15	Deep	8	CKSb	4205_BJ	59239	11322	7601	6941	4275_BO	59466	12077	18	11188	4724
						36414		6031			14949		10729
						39411		10176			36270		1808
						49384		4352			43325		5411
						9561		5024			13182		9623
						64165		11548			65508		10008
						14159		7370			18285		4454
						27853		8804			26400		2664
						4929		7957			14422		1674
						12949		5954			18786		2177
								9452					2450
													4180
													8638
													0.502
													2044
													2383
													3086
													2010
H15	Deep	8	CKDa	4047_AJ	51473	22682	7967	6326	1737_AO	51694	20227	0
						20001		9113			20706
						38368		6894			37688
						24989		5348			25062
						25637		5380			21450
H15	Deep	8	CKDb	4048_BJ	57367	58707	3649	3796	4041_BO	62639	69038	0
						50442		2781			45504
						35105		5120			31650
						30043		1818			27839
						62026		2371			59587
						74721		2781			44930
						68117		3925			39651
H16	Deep	7	CKSa	4278_AJ											Data loss
H16	Deep	7	CKSb	4279_BJ	44570	26936	3102	1617	4164_BO	55541	24453	0
						34638		3903			36027
						28255		1617			26483
						60975		3032			65015
						37501		4954			34593
						37597		3172			29609
						27644		2243			21667
						39183		1892			33597
						6517		3546			4824
						19630		2449			15645
								5697
H16	Deep	7	CKDa												Data loss
H16	Deep	7	CKDb												Data loss
H17	Deep	7	CKSa	4179_AJ	28417	12389	3223	2262	4259_AO	28969	9456	0			Dead
						22122		5951			17374
						20088		4997			12924
						34516		1702			2496
						30048		2262			0
						36489		2691			19008
						44229		2303			24793
						25003		3196			20486
						39517		3719			18495
						35759		2014			14789
								4358
H17	Deep	7	CKSb	4180_BJ	44159	37960	2373	2579	4260_BO	45923	23214	0
						44314		1866			29825
						35156		2653			26711
						35981		1902			26714
						11840		3155			12143
						27529		3155			30078
						23148		3096			26811
						16563		1684			16584
						37441		2098			31417
						46153		2238			31485
								1678
H17	Deep	7	CKDa	4164_AJ	66838	38907	3913	2820	4121_AO	66846	38633	0
						29558		2373			29602
						19801		5818			19064
						19544		3332			22015
						5120		3616			5893
						24656		6416			23060
						44868		4044			34955
						38331		5831			34147
						3973		1449			3103
						9521		4615			8003
								2732
H17	Deep	7	CKDb	4166_BJ	48828	27557	2727	3114	4119_BO	55524	27430	0
						33614		2878			35156
						19777		3838			23368
						32308		1954			59315
						47644		1936			35324
						53104		3465			60454
						49314		3623			50090
						45654		1530			42198
						25125		3052			36569
						51691		2310			49961
								2300
H18	Deep	7	CKSa	4272_AJ	40090	61906	4472	3254	4161_AO	45890	31222	0
						37162		7855			39322
						51960		5163			41312
						39171		7487			40026
						53149		2506			31551
						33711		3744			48817
						43956		4146			28173
						15167		3005			12919
						49415		3664			52809
						25290		6008			22062
								2363
H18	Deep	7	CKSb	4270_BJ	17720	23662	5326	11468	4163_BO	18511	20079	0
						17018		5830			19377
						28867		2932			29747
						34317		1074			36028
H18	Deep	7	CKDa	4088_AJ	33874	78010	2621	1542	4021_AO	53234	66497	0
						76637		2043			22804
						72201		2416			39225
						47447		1510			53249
						19635		1647			55755
						30240		3149			51933
						30700		4183			45014
								2903
								3402
								1784
								4248
H18	Deep	7	CKDb	4089_BJ	72253	57497	2220	3694	4022_BO	88620	47882	2	1924	1706
						19792		0.626			12280		1489
						57012		2090			48469
						48216		2257			39537
						64722		0.626			56313
						38055		1888			32541
						35871		2382			31744
						24113		3199			20028
						24110		3005			20559
						34209		2090			30409
								2567
CK1	Bushy	2.75	HSa	4355_AJ	36.36	31452	2867	3113	1287_AO	48.79	39192	60	2234	2754
						32043		1988			39170		1089
						28993		3843			29152		5307
						37105		2980			38735		2425
						40932		4715			50896		3436
						39405		2169			43171		1492
						29322		3282			30584		1806
						37596		3549			55334		2695
						19540		1598			17966		0.523
						19623		1435			22312		2370
													4056
													4072
													3322
													2484
													4002
CK1	Bushy	2.75	HSb	4356_BJ	34.53	35444	3387	2917	1289_BO	34.7	43232	53	8697	3840
						24604		3299			32302		4194
						22551		5155			24717		7497
						21693		2367			18186		3472
						33672		3761			32767		1820
						49109		4147			25120		3342
						41435		3211			54130		2923
						38157		2112			43319		2034
						26199		4568			40368		2666
						31011		2332			28272		3723
													3426
													4
													2475
													1928
													5407
CK1	Bushy	2.75	HDa	3710_AJ	16.27	39883	2264	1020	1470_AO	34.37	22151	1	4.99	4.99
						25940		3870			20626
						24496		2797			23951
						26209		2317			22871
						35187		1318			26815
						40949					22210
						43764					33240
CK1	Bushy	2.75	HDb	3710_BJ	28.45	33477	1806	1290	1469_BO	42.77	25863	0
						20708		1648			21983
						13322		1075			12860
						22901		0.932			25350
						23185		1290			25095
						21131		1648			19409
						9630		0.932			7039
						5593		2867			7950
								3082
								3297
CK2	Bushy	3	HSa	4348_AJ	26.49	8735	1374	1511	1284_AO	50.4	17100	10	1141	3815
						2580		1137			2170		1137
						26983		1714			33769		6729
						25010		1920			25459		9195
						34035		1573			36472		0.874
						30584		0.842			41459
						25584		0.453			34415
						32012		1310			47324
						36206		1509			37381
						21330		1768			26030
CK2	Bushy	3	HSb	4349_BJ	22.09	26439	1059	0.669	1278_BO	33.5	25512	1	1697	1697
						9286		1817			14811
						49907		0.669			48938
						22446		0.382			24607
						10408		1922			14284
						19142		1147			28175
						26000		1595			24411
						16790		1113			32722
						17802		0.382			21939
						15947		0.892			23377
CK2	Bushy	3	HDa	3704_AJ	25.71	24227	1410	0.751	1468_AO	25.9	23783	0
						25215		0.800			21439
						21852		0.808			21801
						18631		0.914			16592
						15089		1144			14103
						15861		0.864			11571
						17280		2063			9037
						7940		1886			8422
						17815		2228			15598
						16061		2643			8911
CK2	Bushy	3	HDb	1_BJ											Data loss
CK3	Bushy	2.75	HSa	4340_AJ	17	99436	2462	3099	1274_AO	32.57	91246	73	1664	2640
						42894		3346			41956		1432
						50503		1870			49774		2789
						25881		2274			30738		2119
						31413		2191			42137		1700
						14794		1502			13909		2202
						27285		3217			31314		4512
						37593		2196			40000		2802
						68798					75022		2596
													1700
													5608
													5215
													1082
													1831
													2343
CK3	Bushy	2.75	HSb	4341_BJ	16.13	26989	2670	3751	1263_BO	17.88	14138	21	1825	2367
						7162		2583			10880		1487
						26837		2744			31885		0.612
						16946		3089			24695		1817
						42782		2063			37573		1542
						44406		1792			36329		1960
						30351					26910		2238
													1955
													2877
													2969
													3413
													2438
													3258
													5400
													1712
CK3	Bushy	2.75	HDa	3701_AJ											Data loss
CK3	Bushy	2.75	HDb	3701_BJ											Data loss
CK5	Bushy	2.5	HSa	4509_AJ	29.65	50180	0.909	1881	1223_AO	38.21	49137	2	0.592	0.586
						54272		0.423			52463		0.580
						51620		0.635			45086
						48195		1414			46191
						40909		0.402			30586
						27741		1141			24774
						34376		1027			25167
						23324		0.389			19848
								1390
								0.388
CK5	Bushy	2.5	HSb	4511_BJ	20.08	51398	0.871	1439	1219_BO	20.9	50376	0
						55047		0.837			54015
						41263		0.598			45166
						34193		1369			33607
						48736		0.996			48964
						43147		0.637			40774
						34216		0.801			34952
						38644		1198			39586
						44283		0.478			42164
						24808		0.359			51969
CK5	Bushy	2.5	HD_a												Data loss
CK5	Bushy	2.5	HD_b												Data loss
CK6	Bushy	2.5	HSa												Data loss
CK6	Bushy	2.5	HSb												Data loss
CK6	Bushy	2.5	HDa												Data loss
CK6	Bushy	2.5	HDb												Data loss
CK7	Bushy	2.5	HSa	4381_AJ	20.62	39190	1780	2029	1316_AO	39.19	37052	0
						28859		1946			23087
						24035		1565			18720
						27779		1635			24472
						23009		1578			22846
						3115		1995			9125
						37320		0.782			32603
						12932		2701			16314
						51440		2355			48850
						36126		1217			36975
CK7	Bushy	2.5	HSb	4382_BJ	36.56	43488	0.857	0.437	1312_BO	40.47	45680	0
						15553		0.982			17073
						40872		0.681			43848
						35521		0.340			38079
						12916		0.536			18087
						58250		0.875			55908
						34341		1456			35061
						12442		1024			12329
						48625		0.631			32089
								1605
CK7	Bushy	2.5	HDa												Data loss
CK7	Bushy	2.5	HDb												Data loss
CK8	Bushy	2.5	HSa	4501_AJ	31.51	52961	1625	0.766	1214_AO	34.5	48414	0
						39445		2185			36625
						58929		2598			51157
						53843		1254			45866
						55247		2012			45554
						31744		1198			29482
						48210		3259			48525
						42307		0.827			39122
						39076		0.814			35728
						17157		1341			15483
CK8	Bushy	2.5	HSb	4502_BJ	36.58	40913	0.712	0.398	1215_BO	40.83	32607	0
						27790		0.866			43952
						43073		0.402			27653
						53052		0.682			43687
						43688		0.853			49799
						43094		0.571			36645
						33269		0.739			33101
						43129		1327			43907
						31959		0.712			32174
						46365		0.568			42556
CK8	Bushy	2.5	HDa												Data loss
CK8	Bushy	2.5	HDb												Data loss
CK9	Bushy	2.75	HSa	4519_AJ	50.19	49453	2235	1083	1225_AO	57.2	49223	0
						49945		1566			46347
						29759		3617			48002
						42250		1172			44989
						44109		1913			44320
						51470		2827			55776
						39573		1943			46955
						45340		0.844			51208
						32095		3727			36495
						52722		3656			57395
CK9	Bushy	2.75	HSb	4519_BJ	48.82	45058	1962	1078	1228_BO	59.01	47622	0
						39732		0.526			41637
						27605		2223			31343
						39049		0.760			43659
						61680		1403			48156
						48652		1813			40733
						57842		1930			52519
						53701		3860			42018
						32019		2398			25456
						32905		3626			27711
CK9	Bushy	2.75	HDa												Data loss
CK9	Bushy	2.75	HDb												Data loss
CK10	Bushy	2.75	HSa	4545_AJ	17.26	25170	1590	1415	1253_AO	40.05	30042	9	2.554	3.31771
						24230		2222			33413		2.554
						38748		1636			42446		2.577
						17895		1185			25032		2.3
						15116		0.963			15930		2.023
						45707		2180			49318		7.898
						35198		1481			43096		3.318
								1636
CK10	Bushy	2.75	HSb	4546_BJ	8.34	28898	1742	1223	1256_BO	31.2	45400	2	3072	3072
						20811		2260			34151
						10481					20878
						17750					25716
CK10	Bushy	2.75	HDa	3687_AJ	32.71	10953	1376	1528	1456_AO	39.3	11747	0
						18705		1019			18958
						18905		0.849			19128
						9583		2802			15117
						6236		1615			7735
						7751		0.849			9194
						8029		0.849			5875
						12276		1953			11577
								1443
								0.849
CK10	Bushy	2.75	HDb												Data loss
CK11	Bushy	2.75	HSa												Data loss
CK11	Bushy	2.75	HSb												Data loss
CK11	Bushy	2.75	HDa	3678_AJ	40.04	39960	2077	1020	1451_AO	41.31	33236	0
						24602		1814			25819
						31079		3702			28665
						15498		2006			12190
						27837		2080			22880
						23922		1932			19763
						23954		2671			18268
						48935		1932			33520
						19906		1720			16472
						36605		1888			29483
CK11	Bushy	2.75	HDb	3361_BJ											Data loss
CK12	Bushy	2.75	HSa	4369_AJ	35023	52719	3711	5227	1300_AO	45608	45117	0
						56532		3856			46048
						28989		5364			30531
						46971		1970			22979
						52771		2351			43607
						45491		1301			46407
						62934		4324			62237
						64153		5861			51989
						53315		4948			50636
						62987		3226			70760
								2394
CK12	Bushy	2.75	HSb	4368_BJ	17138	30833	4698	5401	1309_BO	26870	31853	0
						32510		2295			33034
						37911		3862			32725
						26196		9108			15767
						28563		2826			33752
						33199					34263
						27876					28978
CK12	Bushy	2.75	HDa	3726_AJ	46203	40911	2639	1689	1485_AO	47791	40751	0
						37399		3254			38030
						56584		2923			63163
						77062		1659			33314
						75877		2626			52777
						69495		3300			68691
						48534		2547			57737
						73569		3569			81538
CK12	Bushy	2.75	HDb												Data loss
CK13	Deep	8	HSa	4526_AJ	21747	35884	4181	2942	1230_AO	31540	26256	6	2783	8587
						30496		3760			23056		1789
						32467		7586			25080		3827
						24273		6099			20565		16949
						19578		3317			17485		17016
						29302		3914			20792		9155
						17176					13788
						28135					25160
						42040					36075
CK13	Deep	8	HSb	4525_BJ	30993	51946	2275	1892	1237_BO	45067	43771	55	4829	2543
						59200		2481			47976		2796
						87635		3303			81343		2365
						64835		3323			52014		4441
						29873		1755			24172		2260
						54135		1860			49206		5022
						45933		2328			37667		4588
						28410		2288			48581		3984
						49366		1000			26663		4463
						89261		1049			89361		3983
								3747					2545
													1869
													0.932
													0.860
													0.573
													1221
													2039
													0.502
													0.645
													0.932
CK13	Deep	8	HDa												Data loss
CK13	Deep	8	HDb												Data loss
CK15	Deep	8	HSa												Data loss
CK15	Deep	8	HSb												Data loss
CK15	Deep	8	HDa	3717_AJ	28871	24247	3568	5913	1480_AO	39938	18366	4	4370	8074
						18000		2395			20462		5329
						18022		3344			16960		4976
						13831		3028			13424		17620
						30146		4960			23073
						31245		2112			32962
						18646		3219			18177
						34161		3570			32892
						19660					18889
						38683					36774
CK15	Deep	8	HDb	3716_BJ	41540	27993	4455	2451	1477_BO	65134	13915	2	19705	19895
						25060		5253			10172		20084
						29816		3322			19044
						31952		8499			30795
						27442		4740			40146
						21121		9371			30243
						31060		2744			32085
						38784		2744			43231
						45493		3549			24763
						43931		3079			43447
								3248
CK16	Deep	8	HSa												Data loss
CK16	Deep	8	HSb												Data loss
CK16	Deep	8	HDa	3733_AJ	20071	28743	5008	5526	1487_AO	22059	21967	0			Dead
						30120		5966			18466
						24674		5755			0.5
						18722		6903			0.6
						23620		0.890			0.5
						30629					0.9
						23037					0.9
CK16	Deep	8	HDb	3733_BJ	46602	25257	3193	2768	1488_BO	66754	33868	0
						68160		3666			39448
						64926		2308			24320
						52595		1592			42569
						57045		3221			41971
						43673		3490			45689
						37697		3666			40347
						33655		4134			30563
						47541		4207			55857
						47271		3776			23686
								2292
CK17	Deep	9	HSa												Data loss
CK17	Deep	9	HSb												Data loss
CK17	Deep	9	HDa												Data loss
CK17	Deep	9	HDb												Data loss
CK18	Deep	8.5	HSa	4492_AJ	30.27	58710	1749	1243	1208_AO	40.25	55378	0
						33989		2487			31881
						63091		2361			60609
						38809		2392			38247
						72365		0.761			71372
						56638		0.813			55637
						4878		0.759			4266
						51777		2065			51294
						66927		1801			64414
						49221		1410			49803
								3147
CK18	Deep	8.5	HSb	3595_BJ	18.08	27041	2035	1789	1211_BO	26.07	24925	2	15810	15810
						23231		3313			23999
						33243		1228			32603
						35115		1996			10626
						26780		1975			26489
						28479		1910			26601
						30798					28548
						23115					22957
CK18	Deep	8.5	HDa												Data loss
CK18	Deep	8.5	HDb												Data loss
H1	Bushy	2	HSa	4410_AJ	25.56	33046	0.205	0.246	1144_AO	44.75	35421	27	1186	2160
						12916		0.161			18584		2766
						26384		0.160			32787		1266
						36130		0.213			43436		3114
						14190		0.309			21077		1242
						30477		0.470			37980		3588
						10939		0.128			18047		3892
						10910		0.096			19563		1794
						13678		0.160			19814		0.864
						14823		0.107			23316
H1	Bushy	2	HSb	4411_BJ	28.96	26446	1222	1762	1143_BO	40.05	34884	7	3533	5044
						15795		1667			16554		1889
						12508		0.926			21932		9709
						17217		1389			19643
						33557		0.741			20353
						9969		1296			15783
						15899		1667			15426
						15668		0.741			17070
						16542		1111			20035
						15746		0.926			22569
H1	Bushy	2	HDa	3971_AJ	44.09	42.18	3.31	3.17	1502_AO	55.53	56.57	0
						42.77		3.28			19.27
						26.82		2.71			34.86
						17.51		3.77			32.31
						24.92		1.6			27.65
						32.54		1.88			24.52
						26.82		1.26			24.83
						19.69		2.77			36.80
						23.23		6.21			22.12
						25.16		6.39			32.71
						17.07					25.51
H1	Bushy	2	HDb	3970_BJ	42.36	3949	1100	1130	1501_BO	42.39	14936	0
						11925		0.990			16132
						15496		0.911			18484
						12690		1547			16924
						12010		1547			7016
						10239		0.793			11506
						12959		1434			16069
						19179		1092			14489
								0.805
								0.754
H2	Bushy	2	HSa	4403_AJ	17.94	27831	1279	1055	1336_ao	22.91	23609	0
						23737		1091			29481
						27895		1344			29111
						32593		1400			33461
						20226		1283			17457
						23130		1293			20602
						13934		0.802			15599
						15742		1606			16003
						15080		1612			16443
						19002		1305			16840
H2	Bushy	2	HSb	4404_BJ	16.31	13541	0.988	1489	1333_BO	24.3	16044	0
						36685		0.654			36186
						26339		1284			25731
						17792		0.922			17135
						15439		0.496			14112
						22524		1560			23337
						36676		0.071			30725
						30207		1773			34253
						33871		0.780			34595
						23647		0.854			32837
H2	Bushy	2	HDa	3945_AJ	21.09	27500	1272	0.958	1556_AO	26.2	24743	0
						21285		1997			16312
						24900		0.709			25318
						20116		1095			17913
						21543		1956			25504
						20798		0.644			21416
								1546
H2	Bushy	2	HDb	3944_BO	17.2	27233	1.42	17.6	1557_BO	18.01	18102	0
						20002		1.95			26415
						29137		0.86			24292
						26674		1.66			27148
						11908		1.73			23000
						19719		1.01			20836
						13831		0.56			22924
						15680		1.50			15823
						22794		0.67			18174
								2.52
H4	Bushy	2	HSa												Data loss
H4	Bushy	2	HSb												Data loss
H4	Bushy	2	HDa												Data loss
H4	Bushy	2	HDb												Data loss
H5	Bushy	2.75	HSa	4388_AJ	20.51	32432	1.39	1588	4389_AO	30.22	29974	0
						28340		2133			28178
						22010		1414			20652
						36654		0.670			32011
						27162		1488			23896
						22022		2009			20152
						32545		1515			32878
						6744		0.444			8890
								1617
								1067
H5	Bushy	2.75	HSb	4389_BJ	22.39	27900	1642	0.652	1319_BO	37.9	29300	0
						44022		1069			54716
						36270		1956			46917
						43183		1979			52870
						44123		2228			56182
						34908		2598			34880
						28265		0.835			33301
						36271		1906			46027
						33938		2223			38997
						32621		0.974			37811
H5	Bushy	2.75	HDa	3959_AJ	20.75	36091	1.68	1.89	1498_AO	31.98	12861	0
						16537		1.27			38329
						5357		1.20			20591
						34624		1.81			30527
						27412		0.79			3194
						15550		1.62			21548
						9531		1.01			2434
						17575		0.90			17567
						30120		4.22			32727
								2.09
H5	Bushy	2.75	HDb	3060_BJ	20.06	38624	1831	3219	1499_BO	22.05	13784	0			Dead
						41976		1923			25886
						49160		1174			51637
						48035		1190			5861
						31575		1930			10818
						41918		2437			7411
						34679		2471			9242
						23199		1190			13803
						9981		1667			5215
						35669		1103			8199
H6	Bushy	2.75	HSa	4395_AJ	10.64	17.44	2.84	2.75	1329_AO	12.45	15.33	0
						13.89		1.78			14.54
						17.28		3.29			14.86
						26.28		3.55			18.82
						18.56					24.72
						21.35					16.24
H6	Bushy	2.75	HSb	4396_BJ	17.85	77.11	2.84	3.87	1324_BO	34.06	79..84	8	3.55	1.96
						21.19		3.58			9.64		2.89
						43.19		2.08			50.24		0.55
						25.01		1.49			10.23		1.21
						32.80		2.83			33.34		1.57
						28.31		1.50			29.89
						35.96		2.65			33.89
						18.96		3.30			18.06
								2.46
								4.60
								2.48
								3.22
H6	Bushy	2.75	HDa	3980_AJ	22.36	35.50	1.69	1.39	1492_AO	45.58	25.16	1	1.22	1.22
						19.64		1.08			28.54
						27.76		1.93			28.77
						22.60		1.39			28.23
						24.89		1.93			22.41
						32.47		1.39			36.51
						20.37		2.32			31.75
						25.81		2.02			24.95
						26.21		1.71			30.79
						25.35					30.03
H6	Bushy	2.75	HDb	3979_BJ	34.98	10.80	2.29	2.07	1491_BO	44.71	8.00	1	1.72	1.72
						10.90		2.04			5.91
						40.94		1.97			19.49
						17.25		2.51			11.85
						33.30		1.92			19.69
						35.57		1.68			14.44
						29.76		5.39			15.17
						29.88		0.78			22.10
						17.96		2.47			14.79
						21.13		2.07			15.08
						39.69					13.61
H7	Bushy	2.75	HSa	4416_AJ	36.79	35.30	2.05	2.37	1150_AO	53.17	30.76	0
						38.17		0.88			33.53
						28.38		1.97			26.75
						31.33		2.31			29.25
						29.29		1.56			29.12
						26.28		2.10			27.98
						29.98		1.83			31.57
						27.88		2.24			30.33
						31.40		2.25			32.48
						41.20		2.99			42.55
H7	Bushy	2.75	HSb	4417_BJ	40.83	30.70	1.95	2.77	1148_BO	80.21	39.44	24	4317	3179
						14.95		1.37			23.36		4810
						26.37		2.88			33.26		3457
						37.14		2.11			43.56		2774
						25.13		2.35			34.98		1573
						26.71		1.48			36.25		1962
						14.92		2.83			19.94		3555
						21.43		1.11			23.64		2462
						25.76		1.57			34.20		1976
						31.28		1.00			33.70		4902
H7	Bushy	2.75	HDa	3159_AJ	30.45	26.22	1.73	2.20	1560_AO	43.86	29.76	0
						35.07		2.39			34.26
						34.57		1.72			34.45
						41.75		1.54			41.78
						33.12		1.23			31.60
						17.50		2.00			20.99
						33.95		1.66			40.53
						12.71		1.23			13.90
						32.52		1.54			30.28
						33.79		1.84			27.27
						36.39					41.78
H7	Bushy	2.75	HDb	3952_BJ	24.55	32.37	1.80	1.58	1561_BO	25.19	27.82	0
						18.56		1.75			14.57
						29.87		1.95			24.67
						20.56		1.72			17.54
						37.28		1.28			21.43
						36.60		2.29			31.62
						34.46		2.00			31.51
						32.76		1.21			32.21
						13.50		2.49			25.18
						21.05		1.75			19.22
H8	Bushy	2.75	HSa	4423_AJ	28.87	27.95	2.4	2.11	1155_AO	30.22	25.59	2	1.42	1.58
						25.11		2.34			27.66		1.75
						12.08		2.33			11.64
						19.17		3.89			17.48
						16.91		2.01			16.12
						22.75		3.34			21.12
						37.64		2.57			33.15
						29.77		1.92			26.44
						21.95		1.45			14.53
						17.35					35.02
H8	Bushy	2.75	HSb	4424_BJ	36.75	28.13	2.43	1.50	1154_BO	51.05	28.99	0
						33.92		1.88			16.40
						21.33		1.75			36.55
						31.01		1.88			38.44
						33.04		2.00			19.59
						29.94		1.62			30.74
						34.22		3.25			29.27
						26.62		4.00			27.48
						25.59		1.62			30.34
						17.73		4.83			23.47
H8	Bushy	2.75	HDa	3936_AJ	43.43	31.30	1.93	2.92	1551_AO	48.56	15.85	0
						34.50		1.33			13.03
						34.47		2.29			16.07
						24.31		1.13			17.19
						39.84		2.27			30.09
						24.20		2.15			20.31
						30.09		1.55			23.99
						39.95		2.29			31.51
						31.88		1.55			27.42
						16.65		1.79			25.85
H8	Bushy	2.75	HDb	3937_BJ	35.06	34.46	1.93	2.35	1554_BO	35.65	28.99	0
						27.46		2.02			24.19
						16.19		1.30			20.55
						29.46		1.02			29.71
						43.78		1.44			35.71
						27.15		3.46			26.62
						28.12		2.02			28.68
						32.52		1.64			30.30
						33.04		2.31			33.60
						35.14		1.74			23.95
H9	Bushy	3	HSa	4430_AJ	40.97	36.85	3401	1.63	1158_AO	49.93	33.32	0
						31.91		3.24			30.14
						35.31		4.32			37.12
						43.35		4.22			41.01
						36.92		5.38			38.60
						43.58		3.13			37.18
						36.05		3.02			32.56
						29.80		2.57			25.37
						45.72		3.66			42.89
						41.48		2.84			36.61
H9	Bushy	3	HSb	4429_BJ	32.31	40.74	2877	3.5	1159_BO	32.40	30.53	0
						42.95		1.27			35.36
						52.22		4.48			32.67
						65.37		2.22			15.26
						47.81		2			47.04
						64.46		3.59			441.8
						53.93		2.96			39.83
						43.94		4.58			49.60
						22.39		2.33			42.25
						76.02		1.84			37.36
H9	Bushy	3	HDa	3927_AJ	40.37	28.08	2.9	4.22	1546_AO	41.89	21.91	0
						35.75		2.6			30.78
						18.89		1.8			22.40
						39.42		1.84			33.75
						36.33		2.29			28.04
						34.30		3.29			30.76
						39.42		1.46			30.87
						46.48		3.04			36.35
						26.69		4.54			12.23
						49.74		4.19			36.86
H9	Bushy	3	HDb	4142_BJ											Data loss
H10	Bushy	3	HSa	4451_AJ	26.32	48.20	2.1	1.96	1173_AO	37.57	52.62	0
						49.26		2.48			49.49
						38.25		2.37			38.53
						42.67		2.37			43.23
						56.18		1.75			56.16
						56.29		2.07			51.72
						42.32		2.28			37.08
						52.67		2.59			46.78
						48.53		1.65			36.49
						51.80		16.5			43.68
H10	Bushy	3	HSb	4452_BJ	27.54	33.57	2.89	1.44	1174_BO	39.00	45.42	15	5.31	12.40
						38.03		1.55			45.98		5.44
						38.55		2.79			46.52		12.21
						36.05		1.75			45.99		13.63
						44.18		2.37			53.44		20.95
						45.49		3.20			62.43		7.73
						25.62		6.29			34.43		3.66
						43.92		3.82			55.08		28.51
						46.18		2.16			54.81		28.54
						26.10					29.78		12.21
													3.17
													9.14
													12.09
													4.67
													18.69
H10	Bushy	3	HDa	4057_AJ											Data loss
H10	Bushy	3	HDb	4056_BJ											Data loss
H11	Bushy	3	HSa	4436_AJ	33.54	55.13	1.62	1.98	1164_AO	34.41	51.81	0
						38.45		0.63			38.54
						53.92		1.67			46.25
						28.35		1.52			28.66
						56.04		2.13			38.74
						43.37		1.37			46.48
						36.86		1.52			40.61
						34.14		3.04			53.74
						53.17		2.18			57.96
						60.52		1.02			68.78
						72.94		0.46			39.86
						66.63		1.37			54.82
								2.61
								0.91
								0.76
								2.13
								2.28
H11	Bushy	3	HSb	4437_BJ	37.12	87.96	2.86	2.29	1163_BO	64.11	69.25	0
						72.11		3.71			61.12
						61.06		3.76			53.40
						54.26		2.54			46.79
						62.28		1.81			63.38
						47.15		4.85			48.85
						15.98		2.20			24.10
						35.00		1.54			34.52
						59.19		2.18			53.26
								2.31
								1.14
								4.14
								1.24
								2.94
								6.20
H11	Bushy	3	HDa	3919_AJ	25.74	15.63	2.27	2.70	1544_AO	26.68	25.86	0
						48.70		3.00			44.08
						33.67		1.86			35.39
						15.89		1.84			25.51
						48.82		2.92			23.34
								1.26
								2.89
								2.44
								1.24
								2.54
								2.32
H11	Bushy	3	HDb	3920_BJ	32.38	55.84	1.88	1.77	1543_BO	32.97	54.06	0
						43.43		1.39			20.89
						40.29		0.65			40.76
						61.51		1.02			44.88
						55.74		2.59			50.15
						46.98		2.31			49.19
						54.29		1.30			54.16
						45.70		1.39			46.10
						16.62		3.98			34.06
						36.03		2.04			35.37
								1.98
								1.95
								1.57
								1.57
								1.30
								3.33
H13	Deep	8	HSa	4458_AJ	23.05	40.71	1.59	1.09	1180_AO	23.06	1.19	0			Dead
						37.09		1.17			1.47
						40.47		2.41			13.93
						2195		1.40			1.91
						20.92		1.70			2.80
						31.47		1.63			28.91
						29.93		1.30			40.23
						47.47		2.04			14.11
						48.66					41.38
						31.10					29.45
H13	Deep	8	HSb	4459_BJ	43.18	64.96	2.99	2.79	1178_BO	57.21	45.47	0
						30.34		1.31			25.65
						67.51		6.14			46.85
						27.51		3.27			22.79
						47.15		1.31			37.28
						60.67		2.49			43.98
						36.58		1.98			33.15
						59.31		3.14			55.67
						68.92		2.37			69.35
						38.58		3.33			55.76
						61.17		4.19			41.31
								5.88
								2.35
								4.23
								1.96
								1.96
								2.67
								2.36
								3.01
H13	Deep	8	HDa	3911_AJ	39.63	45.59	2.80	2.51	1106_AO	43.24	51.96	0
						27.00		1.68			29.55
						46.21		1.92			21.51
						29.98		2.73			29.17
[truncated: 262 more rows]
